# Supplementary material for: Patient-reported experiences and outcomes of virtual care during COVID-19: a systematic review
Source: J Patient Rep Outcomes. 2023 Dec 1;7:126. doi: 10.1186/s41687-023-00659-8 (PMC10692047; doi:10.1186/s41687-023-00659-8)
Supplement: Supplementary file 2 — Additional file 2. Quality Assessment of Included Studies. [file 41687_2023_659_MOESM2_ESM.xls]

## Sheet: review_201868_20230909055135
Covidence #	Study ID	Title	Reviewer Name	S1. Are there clear research questions?	S1. Are there clear research questions? supporting text	S2. Do the collected data allow you to address the research questions?	S2. Do the collected data allow you to address the research questions? supporting text	1.1. Is the qualitative approach appropriate to answer the research question?	1.1. Is the qualitative approach appropriate to answer the research question? supporting text	1.2. Are the qualitative data collection methods adequate to address the research question?	1.2. Are the qualitative data collection methods adequate to address the research question? supporting text	1.3. Are the findings adequately derived from the data?	1.3. Are the findings adequately derived from the data? supporting text	1.4. Is the interpretation of results sufficiently substantiated by data?	1.4. Is the interpretation of results sufficiently substantiated by data? supporting text	1.5. Is there coherence between qualitative data sources, collection, analysis and interpretation?	1.5. Is there coherence between qualitative data sources, collection, analysis and interpretation? supporting text	3.1. Are the participants representative of the target population?	3.1. Are the participants representative of the target population? supporting text	3.2. Are measurements appropriate regarding both the outcome and intervention (or exposure)?	3.2. Are measurements appropriate regarding both the outcome and intervention (or exposure)? supporting text	3.3. Are there complete outcome data?	3.3. Are there complete outcome data? supporting text	3.4. Are the confounders accounted for in the design and analysis?	3.4. Are the confounders accounted for in the design and analysis? supporting text	3.5. During the study period, is the intervention administered (or exposure occurred) as intended?	3.5. During the study period, is the intervention administered (or exposure occurred) as intended? supporting text	4.1. Is the sampling strategy relevant to address the research question?	4.1. Is the sampling strategy relevant to address the research question? supporting text	4.2. Is the sample representative of the target population?	4.2. Is the sample representative of the target population? supporting text	4.3. Are the measurements appropriate?	4.3. Are the measurements appropriate? supporting text	4.4. Is the risk of nonresponse bias low?	4.4. Is the risk of nonresponse bias low? supporting text	4.5. Is the statistical analysis appropriate to answer the research question?	4.5. Is the statistical analysis appropriate to answer the research question? supporting text	5.1. Is there an adequate rationale for using a mixed methods design to address the research question?	5.1. Is there an adequate rationale for using a mixed methods design to address the research question? supporting text	5.2. Are the different components of the study effectively integrated to answer the research question?	5.2. Are the different components of the study effectively integrated to answer the research question? supporting text	5.3. Are the outputs of the integration of qualitative and quantitative components adequately interpreted?	5.3. Are the outputs of the integration of qualitative and quantitative components adequately interpreted? supporting text	5.4. Are divergences and inconsistencies between quantitative and qualitative results adequately addressed?	5.4. Are divergences and inconsistencies between quantitative and qualitative results adequately addressed? supporting text	5.5. Do the different components of the study adhere to the quality criteria of each tradition of the methods involved?	5.5. Do the different components of the study adhere to the quality criteria of each tradition of the methods involved? supporting text
7187	Lai 2020	The Protective Impact of Telemedicine on Persons With Dementia and Their Caregivers During the COVID-19 Pandemic.	Consensus	Yes		Yes												Yes		Yes		Yes		Yes		Yes
6602	Nascimento 2020	Impact of a large-scale telemedicine network on emergency visits and hospital admissions during the coronavirus disease 2019 pandemic in Brazil: Data from the UNIMED-BH system	Consensus	Yes		Yes												Yes		Yes		Yes		No		Yes
6335	Zimmerman 2020	Patient perception of telehealth services for breast and gynecologic oncology care during the covid-19 pandemic: A single center survey-based study	Consensus	Yes		Yes																						Yes		Can't tell		Yes		No		Yes
6326	Fung 2020	Evaluation of telephone and virtual visits for routine pediatric diabetes care during the COVID-19 pandemic	Consensus	Yes		Yes																						Yes		Yes		Yes		Yes		Yes
6120	Sabbagh 2021	The COVID-19 pandemic and follow-up for shoulder surgery: The impact of a shift toward telemedicine on validated patient-reported outcomes	Consensus	Yes		Yes												Can't tell		Yes		Yes		Yes		Yes
6006	Juarez-Reyes 2021	Accessing behavioral health care during COVID: rapid transition from in-person to teleconferencing medical group visits	Consensus	Yes		Yes		Yes		Yes		Yes		Yes		Yes
5929	Pooni 2021	Pediatric subspecialty telemedicine use from the patient and provider perspective	Consensus	Yes		Yes												Yes		Yes		Yes		Yes		Yes		Yes	look at 4.1-4.5 only	Yes		Yes		Can't tell		Yes
5835	Richards 2021	Patient satisfaction with telehealth in neurosurgery outpatient clinic during COVID-19 pandemic	Consensus	Yes		Yes																						Yes		No		Yes		No		Yes
5721	Mojdehbakhsh 2021	A quality improvement pathway to rapidly increase telemedicine services in a gynecologic oncology clinic during the COVID-19 pandemic with patient satisfaction scores and environmental impact	Consensus	Yes		Yes												Yes		Yes		Can't tell		No		Yes
5626	Assenza 2020	Continuity of Care During COVID-19 Lockdown: A Survey on Stakeholders' Experience With Telerehabilitation	Consensus	Yes		Yes																						Yes		Yes		Yes		Yes		Yes
5413	Efthymiadis 2021	Are telephone consultations the future of the NHS? The outcomes and experiences of an NHS urological service in moving to telemedicine	Consensus	Yes		Yes																						Yes		Yes		Yes		Yes		Yes
5368	Porche 2021	Patient satisfaction scores with telemedicine in the neurosurgical population	Consensus	Yes		Yes												Yes		Yes		No		Yes		Yes
5348	Kesavadev 2021	A new interventional home care model for COVID management: Virtual Covid IP	Consensus	Yes		Yes												Yes		Yes		Yes		Yes		Yes
5262	Murthy 2021	Patient experience of virtual consultations in Oral Medicine during the COVID-19 pandemic	Consensus	Yes		Yes																						Yes		Yes		Yes		No		Yes
5242	Bernocchi 2021	Telehealth and Telecare: A Real-Life Integrated Experience in the COVID-19 Pandemic	Consensus	Yes		Yes												Yes		Yes		Yes		Yes		Yes
5136	Kelly 2021	Preference for Telehealth Sustained Over Three Months at an Outpatient Center for Integrative Medicine	Consensus	Yes		Yes																																Yes		Yes		Yes		Yes		No
5066	Bartoletta 2021	Comparison of Patient Perception and Satisfaction of Face-to-Face Versus Telemedicine Encounters in Hand Surgery	Consensus	Yes		Yes																						Yes		Yes		Yes		Can't tell		Yes
4976	Chen 2021	Ophthalmic Virtual Visit Utilization and Patient Satisfaction During the COVID-19 Pandemic	Consensus	Yes		Yes																						Yes		Yes		Yes		No		Yes
4851	Wee 2021	Patient Centered Outcomes Regarding Telemedicine Prior to Endoscopy During the Coronavirus Disease 2019 Pandemic	Consensus	Yes		Yes												Yes		Yes		No		Can't tell		Can't tell		Yes		Yes		Yes		No		Yes
4750	Lowe 2021	Evaluating paediatric dermatology telephone clinics during COVID-19 from a dual clinician and patient perspective: a prospective study	Consensus	Yes		Yes		Yes		Yes		Can't tell		No		Can't tell
4743	Ahmad 2021	Outcomes of a telemedicine bowel management program during COVID-19	Consensus	Yes		Yes												Yes		Yes		Yes		Yes		Yes		Can't tell		Can't tell		Can't tell		Can't tell		Can't tell
4735	Galaviz 2021	Patient Experiences with Telemedicine for HIV Care during the first COVID-19 Wave in Atlanta, Georgia	Consensus	Yes		Yes																						Yes		Yes		Yes		No		Yes
4667	Gibbs 2021	Autism assessment via telehealth during the Covid 19 pandemic: Experiences and perspectives of autistic adults, parents/carers and clinicians	Consensus	Yes		Yes		Yes		Yes		Yes		Yes		Yes
4656	Thesenvitz 2022	Home health monitoring during the COVID pandemic: Results from a feasibility study in Alberta primary care	Consensus	Yes		Yes												Yes		Yes		No		No		Yes
4649	Daboos 2021	Telemedicine (virtual clinic) effectively delivers the required healthcare service for pediatric ambulatory surgical patients during the current era of COVID-19 pandemic: A mixed descriptive study	Consensus	Yes		Yes																						Yes		Can't tell		Yes		Yes		Yes
4638	Tirpak 2021	Telehealth Treatment of Patients With Borderline Personality Disorder in a Partial Hospital Setting During the COVID-19 Pandemic: Comparative Safety, Patient Satisfaction, and Effectiveness of In-Person Treatment	Consensus	Yes		Yes												Yes		Yes		Can't tell		No		Yes
4578	Christiansen 2021	Patient perspectives and experiences of the rapid implementation of digital consultations during COVID-19 - a qualitative study among women with gynecological cancer	Consensus	Yes		Yes		Yes		Yes		Yes		Yes		Yes
4500	Ganderton 2021	Rehabilitation for atraumatic shoulder instability in circus arts performers: delivered via telehealth	Consensus	Yes		Yes												Yes		Yes		Yes		Can't tell		Yes
4486	VanAgteren 2021	Testing the differential impact of an internet-based mental health intervention on outcomes of well-being and psychological distress during covid-19: Uncontrolled intervention study	Consensus	Yes		Yes												Yes		Yes		No		Yes		Yes
4473	Wright 2021	Delivery of menopause care during a pandemic: an evaluation of patient satisfaction with telephone visits	Consensus	Yes		Yes																						Yes		Yes		Yes		Yes		Yes
4469	Craig 2022	Telehealth for outpatient spine consultation: What do the patients think?	Consensus	Yes		Yes												Yes		Yes		No		No		Yes
4439	Villeneuve 2021	Group therapy via videoconferencing for individuals with early psychosis: A pilot study	Consensus	Yes		Yes		Yes	use 1.1-1.5 for this study	No		No		No		Yes		Yes		Yes		Yes		Can't tell		Yes
4351	Torales 2022	Satisfaction with Telepsychiatry during the COVID-19 pandemic: Patients' and psychiatrists' report from a University Hospital	Consensus	Yes		Yes																						Yes		Yes		Yes		Yes		Yes
4087	Darr 2020	The impact of the coronavirus (COVID-19) pandemic on elective paediatric otolaryngology outpatient services - An analysis of virtual outpatient clinics in a tertiary referral centre using the modified paediatric otolaryngology telemedicine satisfaction su	Consensus	Yes		Yes												Yes		Yes		Yes		Can't tell		Yes
3831	Reforma 2020	A multidisciplinary telemedicine model for management of coronavirus disease 2019 (COVID-19) in obstetrical patients.	Consensus	Yes		Yes												Yes		Yes		Yes		No		Yes
3762	Banks 2021	LoVE in a time of CoVID: Clinician and patient experience using telemedicine for chronic epilepsy management.	Consensus	Yes		Yes																																Yes		Yes		Yes		Yes		Yes
3633	Horgan 2021	Oral and maxillofacial surgery patient satisfaction with telephone consultations during the COVID-19 pandemic.	Consensus	Yes		Yes												Yes		Yes		Yes		Can't tell		Yes
3619	Puwanant 2021	The impact of the coronavirus disease and Tele-Heart Failure Clinic on cardiovascular mortality and heart failure hospitalization in ambulatory patients with heart failure.	Consensus	Yes		Yes												Yes		Yes		Yes		Yes		Yes
3617	Santoro 2021	Transition to virtual clinic: Experience in a multidisciplinary clinic for Down syndrome.	Consensus	Yes		Yes												Can't tell		Yes		Yes		Yes		Yes
3590	Nair 2021	Video teleconsultation services for persons with epilepsy during COVID-19 pandemic: An exploratory study from public tertiary care hospital in Southern India on feasibility, satisfaction, and effectiveness.	Consensus	Yes		Yes																						Yes		Yes		Yes		Yes		Yes
3588	Adamou 2021	Remote assessment in adults with Autism or ADHD: A service user satisfaction survey.	Consensus	Yes		Yes																						Yes		Yes		Yes		Can't tell		Yes
3580	Agarwal 2021	Adoption, feasibility and safety of a family medicine-led remote monitoring program for patients with COVID-19: a descriptive study.	Consensus	Yes		Yes												Yes		Yes		Yes		Yes		Yes
3506	Alshareef 2021	Utilization of telemedicine in rhinologic practice during COVID-19 pandemic.	Consensus	Yes		Yes												Yes		Yes		Yes		Yes		Yes
3491	Wyler 2021	Treatment provision for adults with ADHD during the COVID-19 pandemic: an exploratory study on patient and therapist experience with on-site sessions using face masks vs. telepsychiatric sessions.	Consensus	Yes		Yes																																No		Yes		Yes		Yes		Yes
3485	Kennedy 2021	Perspectives on Telephone and Video Communication in the Intensive Care Unit during COVID-19.	Consensus	Yes		Yes		Yes	use 1.1-1.5 instead	Yes		Yes		Yes		Yes		Can't tell		Can't tell		Can't tell		Can't tell		Can't tell
3478	Triantafillou 2021	Patient Perceptions of Head and Neck Ambulatory Telemedicine Visits: A Qualitative Study.	Consensus	Yes		Yes																						Yes		Yes		Yes		No		Yes
3444	Schumm 2021	Patient experience with electronic health record-integrated postoperative telemedicine visits in an academic endocrine surgery program.	Consensus	Yes		Yes																						Yes		Yes		Yes		Yes		Yes
3438	Antoun 2021	Understanding the Impact of Initial COVID-19 Restrictions on Physical Activity, Wellbeing and Quality of Life in Shielding Adults with End-Stage Renal Disease in the United Kingdom Dialysing at Home versus In-Centre and Their Experiences with Telemedicine	Consensus	Yes		Yes		Yes		Yes		Yes		Yes		Yes
3337	Sanchez-Villagomez 2021	Shift to Virtual Self-Management Programs During COVID-19: Ensuring Access and Efficacy for Older Adults.	Consensus	Yes		Yes		Yes	use 1.1-1.5 only	Yes		Yes		Yes		Yes																						Yes		Yes		Yes		Yes		Yes
3333	Raheja 2021	Turning a New Chapter in Neurosurgery Outpatient Services: Telemedicine A "Savior" in this Pandemic.	Consensus	Yes		Yes																						Yes		Yes		Yes		Can't tell		Yes
3321	Pinar 2021	Preliminary assessment of patient and physician satisfaction with the use of teleconsultation in urology during the COVID-19 pandemic.	Consensus	Yes		Yes												Yes		Yes		Yes		Yes		Yes
3313	Graziano 2021	Psychological interventions during COVID pandemic: Telehealth for individuals with cystic fibrosis and caregivers.	Consensus	Yes		Yes												Yes		Yes		Yes		No		Yes		Yes	should be assessed for cohort (3.1-3.5)	Can't tell		Yes		Yes		Yes
3303	Reid 2021	Virtual care in the pediatric emergency department: a new way of doing business?.	Consensus	Yes		Yes												Yes		Yes		Yes		Yes		Yes
3241	Peahl 2021	Patient and provider perspectives of a new prenatal care model introduced in response to the coronavirus disease 2019 pandemic.	Consensus	Yes		Yes												Yes		Yes		No		Can't tell		Yes		Yes	use questions 4.1-4.5	Can't tell		Yes		No		Yes
3211	Maier 2021	"It's splendid once you grow into it:" Client experiences of relational teletherapy in the era of COVID-19.	Consensus	Yes		Yes		Yes		Yes		Yes		Yes		Yes
3167	Pareyson 2021	Neuro-telehealth for fragile patients in a tertiary referral neurological institute during the COVID-19 pandemic in Milan, Lombardy.	Consensus	Can't tell		Can't tell																						Yes		Yes		Yes		Yes		Yes
3163	Kerestes 2021	"It was close enough, but it wasn't close enough": A qualitative exploration of the impact of direct-to-patient telemedicine abortion on access to abortion care.	Consensus	Yes		Yes		Yes		Yes		Yes		Yes		Yes
3136	Brown-Johnson 2021	Patient and surgeon experiences with video visits in plastic surgery-toward a data-informed scheduling triage tool.	Consensus	Yes		Yes																																Yes		Yes		No		No		No
3131	McLachlan 2021	An NP-led pilot telehealth programme to facilitate guideline-directed medical therapy for heart failure with reduced ejection fraction during the COVID-19 pandemic.	Consensus	Yes		Yes		Yes		Can't tell		No		No		No												Can't tell	ignore responses for 4.1-4.5	Can't tell		Can't tell		Can't tell		Can't tell
3129	Park 2021	Satisfaction Survey of Patients and Medical Staff for Telephone-Based Telemedicine During Hospital Closing Due to COVID-19 Transmission.	Consensus	Yes		Yes																						Yes		Yes		Yes		No		Yes
3122	Wu 2021	The Feasibility and Effects of a Telehealth-Delivered Home-Based Prehabilitation Program for Cancer Patients during the Pandemic.	Consensus	Yes		Yes												Yes		Yes		Yes		No		Yes
3106	Rush 2021	Rural use of health service and telemedicine during COVID-19: The role of access and eHealth literacy.	Consensus	Yes		Yes																						Yes	use 4.1-4.5 responses	Can't tell		Yes		Can't tell		Yes		Yes		Yes		Yes		Yes		Yes
3098	Kludacz-Alessandri 2021	The impact of medical teleconsultations on general practitioner-patient communication during COVID- 19: A case study from Poland.	Consensus	Yes		Yes																						Yes		Yes		Yes		Can't tell		Yes
3091	Meno 2021	Telehealth amid the COVID-19 pandemic: perception among Asian, Native Hawaiian and Pacific Islander cancer patients.	Consensus	Yes		Yes																						Yes		Yes		Yes		No		Yes
3058	Stifani 2021	Telemedicine for contraceptive counseling: Patient experiences during the early phase of the COVID-19 pandemic in New York City.	Consensus	Yes		Yes																																Yes		Yes		Can't tell		No		Yes
3031	Joshi 2021	Risk of Admission to the Emergency Room/Inpatient Service After a Neurology Telemedicine Visit During COVID-19 Pandemic.	Consensus	Yes		Yes												Yes		Yes		Yes		Yes		Yes
2952	Jiang 2021	Teleoncology for Veterans: High Patient Satisfaction Coupled With Positive Financial and Environmental Impacts.	Consensus	Yes		Yes												Yes		Yes		Yes		Can't tell		Yes
2920	Corona 2021	Utilization of telemedicine to support caregivers of young children with ASD and their Part C service providers: a comparison of intervention outcomes across three models of service delivery.	Consensus	Yes		Yes												Yes		Yes		Yes		Can't tell		Yes
2914	Watson 2021	Virtual Cancer Care During the COVID-19 Pandemic in Alberta: Evidence From a Mixed Methods Evaluation and Key Learnings.	Consensus	Yes		Yes																																Yes		Yes		Yes		No		Yes
2900	Quinn 2021	Patient and Professional Experiences With Virtual Antenatal Clinics During the COVID-19 Pandemic in a UK Tertiary Obstetric Hospital: Questionnaire Study.	Consensus	Yes		Yes																						Yes		Can't tell		Yes		No		Yes
2891	Edge 2021	Cancer care disruption and reorganisation during the COVID-19 pandemic in Australia: A patient, carer and healthcare worker perspective.	Consensus	Yes		Yes																						Yes		Yes		Yes		Yes		Yes
2874	Boydell 2021	Women's experiences of a telemedicine abortion service (up to 12 weeks) implemented during the coronavirus (COVID-19) pandemic: a qualitative evaluation.	Consensus	Yes		Yes		Yes		Yes		Yes		Yes		Yes
2854	Ruelos 2021	Patient Perceptions of Telehealth Orthopedic Services in the Era of COVID-19 and Beyond.	Consensus	Yes		Yes																						Yes		Yes		Yes		Yes		Yes
2738	Gupta 2021	Telemedicine as a component of forward triage in a pandemic.	Consensus	Yes		Yes																						Yes		Yes		Yes		No		Yes
2735	Massaroni 2021	Use of telehealth for HIV care in Italy: Are doctors and patients on the same page? A cross-sectional study.	Consensus	Yes		Yes																						Yes		Yes		Yes		Yes		Yes
2672	Shaverdian 2021	Impact of Telemedicine on Patient Satisfaction and Perceptions of Care Quality in Radiation Oncology.	Consensus	Yes		Yes																						Yes		Yes		Yes		Yes		Yes
2573	Waqar-Cowles 2021	Evaluation of pediatric rheumatology telehealth satisfaction during the COVID-19 pandemic.	Consensus	Yes		Yes																						Yes		Yes		Yes		No		Yes
2540	Al-Sharif 2021	Telehealth to the Rescue During COVID-19: A Convergent Mixed Methods Study Investigating Patients' Perception.	Consensus	Yes		Yes																																Yes		Yes		Yes		No		Yes
2509	Bulkes 2022	Comparing efficacy of telehealth to in-person mental health care in intensive-treatment-seeking adults.	Consensus	Yes		Yes												Yes		Yes		Can't tell		Yes	matching in-person and telehealth groups for pre-treatment covariates‚Äîage, sex, race, and level of care	Yes
2506	Sharma 2021	The Utility of Remote Video Technology in Continuing Neurosurgical Care in the COVID-19 Era: Reflections from the Past Year.	Consensus	Yes		Yes																						Yes		Yes		Yes		Can't tell		No
2481	Alsobayel 2021	Does Telerehabilitation Help in Reducing Disability among People with Musculoskeletal Conditions? A Preliminary Study.	Consensus	Yes		Yes												Yes		Yes		Yes		Can't tell		Yes
2456	Steiger 2022	In-person versus virtual therapy in outpatient eating-disorder treatment: A COVID-19 inspired study.	Consensus	Yes		Yes												Yes		Yes		Yes		No		Yes
2317	Sasangohar 2021	Use of telecritical care for family visitation to ICU during the COVID-19 pandemic: an interview study and sentiment analysis.	Consensus	Yes		Yes		Yes		Yes		Yes		Yes		Yes
2273	Dratch 2021	Transitioning to telegenetics in the COVID‚Äê19 era: Patient satisfaction with remote genetic counseling in adult neurology.	Consensus	Yes		Yes												Can't tell		Yes		No		Yes		Yes
2259	Parkinson 2021	'They're getting a taste of our world': A qualitative study of people with multiple sclerosis' experiences of accessing health care during the COVID‚Äê19 pandemic in the Australian Capital Territory.	Consensus	Yes		Yes		Yes		Yes		Yes		Yes		Yes
2134	Javanparast 2021	The experience of Australian general practice patients at high risk of poor health outcomes with telehealth during the COVID-19 pandemic: a qualitative study.	Consensus	Yes		Yes		Yes		Yes		Yes		Yes		Yes
2062	Paskudzka 2020	Telephone follow-up of patients with cardiovascular implantable electronic devices during the coronavirus disease 2019 pandemic: early results.	Consensus	Yes		Yes																						Yes		Yes		Yes		Yes		Yes
2034	Rezich 2021	Telehealth genetic services during the COVID‚Äê19 Pandemic: Implementation and patient experiences across multiple specialties in Nebraska.	Consensus	Yes		Yes																						Yes		No		Yes		No		Yes
2028	Imlach 2020	Telehealth consultations in general practice during a pandemic lockdown: survey and interviews on patient experiences and preferences.	Consensus	Yes		Yes																																Yes		Yes		Yes		Yes		Yes
1641	Raykos 2021	Positive outcomes from integrating telehealth into routine clinical practice for eating disorders during COVID‚Äê19.	Consensus	Yes		Yes																						Yes		Yes		Yes		Yes		Yes
1628	Riegler 2020	Pilot Trial of a Telepsychotherapy Parenting Skills Intervention for Veteran Families: Implications for Managing Parenting Stress During COVID-19.	Consensus	Yes		Yes												Yes		Yes		No		Yes		Yes
1627	Levinson 2021	Pilot outcomes from a multidisciplinary telehealth versus in‚Äêperson intensive outpatient program for eating disorders during versus before the Covid‚Äê19 pandemic.	Consensus	Yes		Yes												Yes		Yes		Yes		Yes		Yes
1625	Daswani 2021	Physiotherapy in Telerehabilitation Mode Improves Health-Related Quality of Life and Functional Muscle Strength in COVID 19 Survivors: A Case Series.	Consensus	Yes		Yes																						Yes		Yes		Yes		Yes		No
1576	Sarre 2021	Patients' experience of antenatal diabetic care during the current COVID‚Äê19 pandemic: an exploratory study.	Consensus	Yes		Yes																						Yes		Yes		Yes		Yes		Yes
1568	Adams 2021	Patient satisfaction and acceptability with telehealth at specialist medical outpatient clinics during the COVID‚Äê19 pandemic in Australia.	Consensus	Yes		Yes												Yes		Yes		No		Yes		Yes
1350	Piro 2020	Management of cardiac implantable electronic device follow‚Äêup in COVID‚Äê19 pandemic: Lessons learned during Italian lockdown.	Consensus	Yes		Yes												Yes		Yes		Yes		Yes		Yes
957	Birkhoff 2021	Facilitators and challenges in the adoption of a virtual nurse visit in the home health setting.	Consensus	Yes		Yes																																Yes	used mixed method convergent parallel design because coupling quantitative and qualitative data and encouraging investigators to compare complementary data sets illuminated and deepened understanding of research findings and context not captured by a sing	Yes		Yes		Yes		Yes
877	Imlach 2021	E-prescribing and access to prescription medicines during lockdown: experience of patients in Aotearoa/New Zealand.	Consensus	Yes		Yes																																Yes		Yes		Yes		Yes		No
678	Lopez 2021	Delivering Virtual Cancer Rehabilitation Programming During the First 90 Days of the COVID-19 Pandemic: A Multimethod Study.	Consensus	Yes		Yes		Yes		Yes		Yes		Yes		Yes
549	StirlingCameron 2021	"COVID affected us all:" the birth and postnatal health experiences of resettled Syrian refugee women during COVID-19 in Canada.	Consensus	Yes		Yes		Yes		Yes		Yes		Yes		Yes
153	Swift 2022	An evaluation of a virtual COVID-19 ward to accelerate the supported discharge of patients from an acute hospital setting.	Consensus	Yes		Yes												Yes		Yes		Yes		No		Yes
43	Lotan 2021	A Pilot Study Delivering Physiotherapy Support for Rett Syndrome Using a Telehealth Framework Suitable for COVID-19 Lockdown.	Consensus	Yes		Yes																						Yes		Yes		No		Yes		Yes
